# Supplementary material for: Genes Involved by Dexamethasone in Prevention of Long-Term Memory Impairment Caused by Lipopolysaccharide-Induced Neuroinflammation
Source: Biomedicines. 2023 Sep 22;11(10):2595. doi: 10.3390/biomedicines11102595 (PMC10604440; doi:10.3390/biomedicines11102595)
Supplement: Supplementary file 1 [file biomedicines-11-02595-s001.zip]

Archive with 1 entries (1 files):
- biomedicines-2558353-supplementary.pdf
